# Supplementary material for: Neuronavigated Cerebellar 50 Hz tACS: Attenuation of Stimulation Effects by Motor Sequence Learning
Source: Biomedicines. 2023 Aug 8;11(8):2218. doi: 10.3390/biomedicines11082218 (PMC10452137; doi:10.3390/biomedicines11082218)
Supplement: Supplementary file 1 [file biomedicines-11-02218-s001.zip]

Archive with 2 entries (2 files):
- biomedicines-2507140-Supplementary Figure.pdf
- biomedicines-2507140-Supplementary Tables.pdf
